# Supplementary material for: Amino acid levels determine metabolism and CYP450 function of hepatocytes and hepatoma cell lines
Source: Nat Commun. 2020 Mar 13;11:1393. doi: 10.1038/s41467-020-15058-6 (PMC7069944; doi:10.1038/s41467-020-15058-6)
Supplement: Supplementary file 3 — Source Data [file 41467_2020_15058_MOESM3_ESM.xlsx]

## Sheet: Figure 1
Figure 1 A
mRNA copies/ RPL19
	AAT	HLC D0				HLC D4				HLC D12				HLC D20				PHH 0h
		5.96963e-05	2.7e-05	3.78e-05		2.55543e-06	1.4e-06	2.63e-07		4.72725	5.23069	8.74222		17.8766	18.1765	17.8271		18.4686	22.9751	20.4851	6.88998
	NTCP	HLC D0				HLC D4				HLC D12				HLC D20				PHH 0h
		5.16428e-06	1.14e-06	6.18e-08		1.1954e-07	5.61e-08	1.71e-07		0.187895	0.207761	0.219912		0.591316	0.427798	0.250694		0.511214	0.577943	0.589678	0.500437
Figure 1C
mRNA copies/ RPL19
	ALB	HLC D0				HLC D4				HLC D12				HLC D20				PHH 0h
		0.000107827	1.07e-05	9.07e-06		0.000241113	0.000222	0.000155		0.057472	0.033055	0.061341		0.793884	0.537747	0.695441		33.7309	17.2378	39.0974	7.53705
	CYP3A4	HLC D0				HLC D4				HLC D12				HLC D20				PHH 0h
		3.9138e-06	4.18e-06	8.08e-06		8.88621e-06	1.29e-05	1.08e-05		2.42e-05	5.36e-06	9.62e-06		7.09e-05	0.000152	4.61e-05		0.701736	2.2084	2.34404	0.877396
Figure 1D
	ALB secretion (ng/h/10 000 cells)	PHH 12h				HLC D20
		5.30156	5.69802	4.03984		0.090491	0.061989	0.070148
	BFC metabolisation (pmol/h/1000000cells	PHH 12h				HLC D20				PHH 0h
		112.17	107.467	156.494		11.7761	11.0043	15.6069		1139.95	931.065	1314.14
Figure 1H
	Glucose uptake rate (ug/h/10000 cells)	HLC D4				HLC D12				HLC D20				PHH 12h				PHH 72h
		3.16576	2.29406	2.46553		3.36908	3.61361	3.29869		2.09669	2.18534	0.715		-2.50042	-4.99334	-0.72228		1.09292	0.77381	1.946
Figure 1I
	Oxygen consumption rate (pmol/min/ug protein	time (min)	HLC DO							HLC D20							PHH12 h Donor 1							PHH12 h Donor 2							PHH72 h Donor 1							PHH72 h Donor 2
		12	4.6963	5.60888	8.25998	6.82812	6.8034	7.33413		4.29905	7.82449	5.38847	6.06971	5.98373	5.18414		15.502+L47:AI6279	17.0872	13.8895	25.6092	14.1563	13.7863		26.502	18.2577	13.4628	12.952	9.6296	14.0536		3.57845	0.704812	5.88535	8.51332	5.26473	4.71973		6.09811	3.32367	5.38236	3.83503	4.00371	5.14069
		18	4.12164	5.21172	7.41479	6.02664	6.00478	4.98733		4.05756	7.29111	4.42434	6.33392	5.74419	4.81128		14.1473	15.9978	13.5628	24.538	13.0922	14.2007		25.6298	17.0768	12.9947	12.7597	9.1911	13.7515		3.92675	0.833443	6.16275	9.008	5.80684	4.93717		5.88492	3.07223	5.5325	3.5115	3.87238	5.065
		24	4.36945	5.46574	7.13993	5.98592	5.23813	5.93562		4.03397	7.3651	3.93955	6.56256	5.80806	5.11124		13.6128	15.2157	12.7812	24.0251	12.6069	14.6337		24.9159	18.0374	12.8326	12.251	8.80602	13.3365		3.63944	1.10312	5.94953	8.43002	6.17277	5.31191		5.74314	3.23685	5.42239	3.47466	3.77217	4.96339
		30	4.36816	5.75117	6.14114	5.4921	4.09201	4.84333		4.03783	7.27558	3.17063	6.38377	5.53453	4.75888		13.3722	15.186	13.066	24.0103	12.6048	14.703		24.6078	17.829	12.7405	11.8997	8.67047	13.2194		3.7477	1.18334	6.66168	8.70197	6.20436	4.83527		5.72101	3.31153	5.51639	3.48683	3.94665	4.81971
		42	1.2239	2.08926	2.81093	2.6612	2.11279	1.24369		2.25121	3.54056	1.80896	2.91437	2.37356	2.2241		3.02367	3.29179	3.04718	4.91483	2.28319	3.33625		10.36	4.40995	4.31239	3.92698	2.9772	5.21361		2.01689	0.490633	2.94317	4.18292	3.18271	2.37773		3.03628	1.66984	2.42382	1.51998	1.92578	1.99615
		48	1.31636	2.152	2.86859	2.75717	2.0143	1.53655		2.19294	3.45322	1.92563	3.1035	2.29382	2.29796		3.20969	3.20305	2.94994	4.96422	2.2027	3.08121		10.9746	3.80059	4.34084	3.59991	2.96486	5.13196		2.37142	0.529837	3.24804	4.68622	3.65123	3.32306		3.151	1.79827	2.62203	1.67084	2.26503	2.31731
		54	1.3122	2.41886	3.03083	2.77369	1.95901	2.1639		2.46837	3.82621	1.92882	3.2635	2.37816	2.46848		3.18031	3.26092	3.04774	4.75332	2.36476	4.08662		10.8845	4.0379	4.17541	3.37968	3.02998	4.6865		2.21852	0.624203	3.02332	4.89581	3.60401	2.67795		3.3514	1.86566	2.74231	1.53643	2.18294	2.1979
		60	1.45514	2.47519	2.72682	2.60045	1.93527	1.42502		2.60857	3.85253	1.8693	3.26459	2.85943	2.58284		2.78487	3.0861	2.79915	4.50554	1.95673	2.89168		10.3781	3.92772	3.90038	3.07826	2.75598	4.13598		2.34459	0.642891	3.51733	5.02028	4.20296	3.57969		3.30447	1.80525	2.71194	1.69573	2.34715	2.5336
		72	5.46938	10.4838	6.45043	5.46973	1.98714	5.24184		13.1608	17.9266	1.76764	14.9817	13.0564	13.8597		11.4574	13.3779	11.0652	26.6676	7.32896	16.574		21.4258	16.9492	10.2077	8.66789	6.23314	14.9378		2.96814	0.770863	6.45869	10.1829	4.78191	4.93364		5.11609	2.76949	5.22707	3.46479	3.23308	4.56872
		78	5.23	10.1194	5.57393	4.48256	1.7267	5.00192		11.9954	16.9543	1.8701	13.9431	12.1794	12.4869		10.0834	11.6508	10.7449	23.8491	7.24012	15.1932		20.2107	16.6423	9.38657	7.59735	5.96222	13.5131		3.02575	0.872087	6.15317	10.0771	4.93622	5.20869		5.03814	2.78402	5.37238	3.29185	3.57375	4.78381
		84	5.5103	8.95223	4.92832	3.57022	1.55935	5.53012		11.3043	15.6071	1.67002	13.3835	11.2226	11.6004		9.67994	11.4059	10.8081	22.6355	7.15938	16.4372		19.3651	15.4164	9.56607	7.3996	6.07322	12.54		3.23256	1.19268	6.40301	10.2302	5.4311	5.64759		5.27998	2.93731	5.20833	3.48082	3.49962	4.77424
		90	5.33486	7.08526	3.82292	2.64606	1.57318	5.12157		10.3839	14.582	1.36437	12.5255	10.6	10.742		9.26309	10.6787	9.68623	21.0135	6.14542	15.2829		17.8266	14.2414	9.36398	6.5574	5.79371	11.766		2.86744	0.802902	5.30713	9.6347	4.77987	4.53924		5.04551	2.54863	5.04381	3.19023	3.2065	4.40675
		102	0.558019	1.20529	2.03427	1.65579	1.38142	1.29985		1.2449	2.35264	1.5648	1.8501	1.37157	1.7703		2.73698	2.68332	2.3889	3.92847	1.84734	3.74951		3.27621	3.00181	2.05646	1.76896	1.29521	2.35397		1.70658	0.425382	2.65216	3.73036	2.7754	2.60728		2.53431	1.5723	1.80448	1.55206	1.45661	1.54114
		108	0.5062	1.41228	1.93466	1.81097	1.6039	1.11925		1.43386	2.58487	1.51205	2.07198	1.68247	1.86575		3.22347	3.11307	2.97566	4.31371	1.7256	3.68156		3.40082	2.8965	2.37749	1.76202	1.35713	2.68272		1.93835	-0.0103436	2.57994	4.11496	2.76912	2.68095		2.69024	1.53831	1.85138	1.42921	1.4258	1.63773
		114	0.398822	1.1385	1.79753	1.52218	1.42159	1.99242		1.36803	2.35336	1.12577	1.90809	1.51245	1.82802		3.21759	3.06147	2.67101	3.89538	1.78734	3.82738		3.1456	2.94204	2.28087	1.73115	1.62372	2.95201		2.11649	0.631281	2.52419	3.70969	3.66631	2.8888		2.87236	1.68622	2.24497	1.50893	1.84976	2.08728
		120	0.297405	0.681199	1.87678	1.50294	1.19867	0.562719		1.13482	2.07802	1.09926	1.75557	1.42063	1.67484		3.09226	3.13029	2.84891	4.41906	2.27381	3.96632		2.91435	2.9077	2.42009	1.7904	1.86058	2.98376		1.98694	0.611882	2.90735	4.09357	3.31908	2.44672		2.9395	1.60384	2.13184	1.41248	1.6783	1.74962

## Sheet: Figure 2
Figure 2A
Relative expression compared to HLC D20
		HLC D20				HC3X D20				PHH 0h					PHH 12h
	HNF1A	0.88681	1.23859	0.874601		93.7468	121.659	101.807		8.62006	15.377	6.0953	7.11665		4.80887	10.5465	5.92041	3.45311
	FOXA3	0.755128	1.32482	0.920055		9.51229	4.97878	9.79328		1.51445	2.96656	2.36165	4.95984		0.230652	0.631473	0.799291	0.345331
	PROXI	1.391	0.728056	0.880944		5.94684	12.3302	18.3171		5.82445	2.37861	8.16879	5.4817		0.22927	1.92669	2.40848	0.532452
	ALB	0.758754	1.71321	0.528034		40.3278	102.8	120.151		664.766	339.72	770.528	148.54		43.7649	60.5772	44.8086	283.107
	CYP3A4	0.448601	1.40786	1.14354		207.865	118.234	59.7557		41404.6	130302	138306	51769.1		17725.1	56521.2	17468.9	24902.5
Figure 2B
	Alb secretion (ng/h/ 10000 cells	HLC D20				HC3X D20				PHH 12h
		0.090491	0.061989	0.070148		6.18125	5.43761	3.81523		5.30156	5.69802	4.03984
	BFC metabolisation (pmol/h/1000000 cells)	HLC D20				HC3X D20				PHH 0h				PHH 12h
		11.7761	11.0043	15.6069		21.4494	25.0015	28.2425		1139.95	1031.07	1214.14		112.17	107.467	156.494
Figure 2C
	Relative cell number( compared to D12)		CTL				No glucose
		HLC D20	72.4138	71.6667	86.5385		1.72414	2.33333	0
		HC3X D20	95.2381	101.695	93.0233		83.3333	75.0605	67.4419
Figure 2D
		HLC D20				HC3X D20				HC3X D20 No glucose
	Glucose uptake (ug/10 000 cells/h)	1.24767	1.20149	1.24786		0.279972	0.683893	0.593741		0.036152	0.02895	0.031536
	Lactate secretion (ug/1000 cells/h)	6.58111	7.19583	5.84911		2.01013	1.17173	1.57083		2.03687	2.17444	0.951592
	Pyruvate uptake (ug/10000 cells/h)	0.199695	0.204088	0.28658		0.275534	0.297916	0.35153		0.439566	0.404848	0.437342
Figure 2 E	Pyruvate label (%)		Glucose			Glutamine			Pyruvate			Unlabeled
		HLC D0	91.1191	87.48	90.0567	0.99	1.42681	1.62683	0.973333	0.976667	1.14	6.91756	10.1165	7.1765
		HLC D20	59.5533	61.5267	62.6567	1.48681	1.36333	1.79667	14.85	16.64	15.4433	24.1099	20.47	20.1033
		HC3X D20	32.6167	36.0167	33.5267	3.03667	2.71	5.15443	58.6567	56.5344	57.1367	5.69	4.73899	4.18224
		HC3X D20 -GLUC	0	0	0	5.12	8.48582	4.53	66.48	72.8806	74.7392	28.4	18.6336	20.7308
	Lactate label (%)		Glucose			Glutamine			Pyruvate			Unlabeled
		HLC D0	94.5206	94.24	94.6261	0.79	0.956667	0.963333	0.783255	0.843333	0.9	3.9062	3.96	3.51054
		HLC D20	53.4033	56.89	60.334	1.07011	1.01667	1.21333	12.5713	16.2533	15.07	32.9553	25.84	23.3827
		HC3X D20	28.6233	34.7265	31.2567	2.92637	2.30667	0.912469	60.7433	59.6926	59.9067	7.70696	3.27417	7.9242
		HC3X D20 -GLUC	0	0	0	4.98717	4.56	4.16375	66.6267	74.9	75.5533	28.3862	20.54	20.2829
	Alanine label (%)		Glucose			Glutamine			Pyruvate			Unlabeled
		HLC D0	89.5523	88.71	89.5467	5.10718	4.41333	4.2929	0.589941	0.623333	0.606727	4.75059	6.25333	5.5537
		HLC D20	43.17	45.3667	46.7833	1.83667	1.63	2.31357	15.7318	18.2	16.53	39.2616	34.8033	34.3731
		HC3X D20	31.6433	36.9967	33.9734	3.13	2.39	2.24858	58.6559	56.439	56.93	6.5708	4.17436	6.84802
		HC3X D20 -GLUC	0	0	0	4.86667	4.71333	4.25	73.2693	77.01	77.4033	21.864	18.2767	18.3467
	aKG label (%)		Glucose			Glutamine			Pyruvate			Unlabeled
		HLC D0	20.602	17.4323	20.538	76.066	66.6947	64.9555	0.351965	0.378	0.373963	2.98003	15.4951	14.1325
		HLC D20	26.8793	28.4468	27.706	23.836	24.274	25.5554	8.174	8.762	7.82522	41.1107	38.5172	38.9133
		HC3X D20	20.26	18.6981	19.1561	22.3198	25.516	28.4839	25.7834	29.428	29.002	31.6368	26.3579	23.358
		HC3X D20 -GLUC	0	0	0	22.546	22.822	23.4397	39.208	39.904	38.838	38.246	37.274	37.7223
	Succinate label (%)		Glucose			Glutamine			Pyruvate			Unlabeled
		HLC D0	23.575	20.4125	23.3375	72.0075	63.075	61.4775	0.622562	0.51	0.385	3.79494	16.0025	14.8
		HLC D20	29.7245	31.6643	30.3355	27.3025	25.8725	29.185	11.9537	13.61	13.6125	31.0193	28.8532	26.867
		HC3X D20	21.1904	19.2119	19.805	21.9225	23.9324	24.7345	26.8475	31.0825	31.3294	30.0396	25.7732	24.1311
		HC3X D20 -GLUC	0	0	0	21.9347	21.3471	21.8822	37.8588	40.5775	40.031	40.2065	38.0754	38.0868
	Fumarate label(%)		Glucose			Glutamine			Pyruvate			Unlabeled
		HLC D0	21.975	19.37	21.8678	66.1225	59.2834	58	1.4075	0.952595	2.12729	10.495	20.394	18.0049
		HLC D20	27.0575	28.97	28.86	13.0513	13.24	14.275	9.9575	7.865	8.4925	49.9337	49.925	48.3725
		HC3X D20	19.25	19.22	18.425	13.5811	15.6975	15.6428	24.5575	25.9674	27.0375	42.6114	39.1151	38.8947
		HC3X D20 -GLUC	0	0	0	13.4375	12.2487	12.1312	30.3325	34.275	33.58	56.23	53.4763	54.2888
Figure 2F
	Oxyge consumption rate (pmol/min/ug protein)
		Time (min)	HLC D20							HC3X D20							HC3X D20 -GLUC							PHH12 h Donor 1							PHH12 h Donor 2							PHH 12h Donor 1							PHH 12h Donor 2
		12	4.29905	7.82449	5.38847	6.06971	5.98373	5.18414		3.23191	4.28324	3.64686	4.86429	4.59723	6.04764		6.2194	5.50618	6.15217	5.24401	6.12702	6.32696		15.502+L47:AI6279	17.0872	13.8895	25.6092	14.1563	13.7863		26.502	18.2577	13.4628	12.952	9.6296	14.0536		26.502	18.2577	13.4628	12.952	9.6296	14.0536		3.57845	0.704812	5.88535	8.51332	5.26473
		18	4.05756	7.29111	4.42434	6.33392	5.74419	4.81128		3.23443	4.36472	3.87133	5.15059	4.71743	5.97564		6.47375	5.7279	6.52942	5.61275	6.22239	6.43428		14.1473	15.9978	13.5628	24.538	13.0922	14.2007		25.6298	17.0768	12.9947	12.7597	9.1911	13.7515		25.6298	17.0768	12.9947	12.7597	9.1911	13.7515		3.92675	0.833443	6.16275	9.008	5.80684
		24	4.03397	7.3651	3.93955	6.56256	5.80806	5.11124		3.03769	4.4595	3.53462	4.88499	4.65584	5.8899		6.38071	5.53276	6.07911	5.23203	6.15603	6.16754		13.6128	15.2157	12.7812	24.0251	12.6069	14.6337		24.9159	18.0374	12.8326	12.251	8.80602	13.3365		24.9159	18.0374	12.8326	12.251	8.80602	13.3365		3.63944	1.10312	5.94953	8.43002	6.17277
		30	4.03783	7.27558	3.17063	6.38377	5.53453	4.75888		2.91524	4.42135	3.62332	4.72482	4.59188	5.7697		6.07222	5.5078	6.1504	5.18306	6.19787	6.47704		13.3722	15.186	13.066	24.0103	12.6048	14.703		24.6078	17.829	12.7405	11.8997	8.67047	13.2194		24.6078	17.829	12.7405	11.8997	8.67047	13.2194		3.7477	1.18334	6.66168	8.70197	6.20436
		42	2.25121	3.54056	1.80896	2.91437	2.37356	2.2241		1.63855	2.0498	2.26026	2.55105	2.65451	2.90678		3.14274	2.63089	2.99525	2.71195	3.43162	2.32844		3.02367	3.29179	3.04718	4.91483	2.28319	3.33625		10.36	4.40995	4.31239	3.92698	2.9772	5.21361		10.36	4.40995	4.31239	3.92698	2.9772	5.21361		2.01689	0.490633	2.94317	4.18292	3.18271
		48	2.19294	3.45322	1.92563	3.1035	2.29382	2.29796		1.47429	1.97979	1.9591	2.43587	2.53212	2.80582		2.98328	2.78655	2.71234	2.66871	3.32471	2.23212		3.20969	3.20305	2.94994	4.96422	2.2027	3.08121		10.9746	3.80059	4.34084	3.59991	2.96486	5.13196		10.9746	3.80059	4.34084	3.59991	2.96486	5.13196		2.37142	0.529837	3.24804	4.68622	3.65123
		54	2.46837	3.82621	1.92882	3.2635	2.37816	2.46848		1.44904	2.02042	1.99343	2.49273	2.52072	2.79755		3.26219	2.71678	2.91663	2.76376	3.26442	2.60605		3.18031	3.26092	3.04774	4.75332	2.36476	4.08662		10.8845	4.0379	4.17541	3.37968	3.02998	4.6865		10.8845	4.0379	4.17541	3.37968	3.02998	4.6865		2.21852	0.624203	3.02332	4.89581	3.60401
		60	2.60857	3.85253	1.8693	3.26459	2.85943	2.58284		1.51538	2.15896	2.06945	2.44704	2.18164	2.55185		3.25136	2.72391	2.96864	2.81795	2.92556	2.16672		2.78487	3.0861	2.79915	4.50554	1.95673	2.89168		10.3781	3.92772	3.90038	3.07826	2.75598	4.13598		10.3781	3.92772	3.90038	3.07826	2.75598	4.13598		2.34459	0.642891	3.51733	5.02028	4.20296
		72	13.1608	17.9266	1.76764	14.9817	13.0564	13.8597		6.03143	8.96115	7.59811	10.847	8.96775	14.0331		15.8995	13.5534	14.0884	10.624	13.7367	16.2189		11.4574	13.3779	11.0652	26.6676	7.32896	16.574		21.4258	16.9492	10.2077	8.66789	6.23314	14.9378		21.4258	16.9492	10.2077	8.66789	6.23314	14.9378		2.96814	0.770863	6.45869	10.1829	4.78191
		78	11.9954	16.9543	1.8701	13.9431	12.1794	12.4869		6.08002	8.08419	7.08819	10.0537	7.39861	12.8253		13.9071	12.6389	13.1294	10.1443	13.082	15.0666		10.0834	11.6508	10.7449	23.8491	7.24012	15.1932		20.2107	16.6423	9.38657	7.59735	5.96222	13.5131		20.2107	16.6423	9.38657	7.59735	5.96222	13.5131		3.02575	0.872087	6.15317	10.0771	4.93622
		84	11.3043	15.6071	1.67002	13.3835	11.2226	11.6004		6.03995	7.50426	6.62293	8.9782	6.2323	11.6303		13.2147	11.3404	12.1204	10.0048	12.0389	13.8145		9.67994	11.4059	10.8081	22.6355	7.15938	16.4372		19.3651	15.4164	9.56607	7.3996	6.07322	12.54		19.3651	15.4164	9.56607	7.3996	6.07322	12.54		3.23256	1.19268	6.40301	10.2302	5.4311
		90	10.3839	14.582	1.36437	12.5255	10.6	10.742		5.68852	7.03044	6.53077	8.41789	5.76432	11.2127		12.6021	10.6595	11.2189	9.28715	11.6962	13.0877		9.26309	10.6787	9.68623	21.0135	6.14542	15.2829		17.8266	14.2414	9.36398	6.5574	5.79371	11.766		17.8266	14.2414	9.36398	6.5574	5.79371	11.766		2.86744	0.802902	5.30713	9.6347	4.77987
		102	1.2449	2.35264	1.5648	1.8501	1.37157	1.7703		0.991837	1.42726	1.37901	1.75045	1.84576	1.95175		2.13315	1.67783	1.83306	2.03115	2.14723	0.805833		2.73698	2.68332	2.3889	3.92847	1.84734	3.74951		3.27621	3.00181	2.05646	1.76896	1.29521	2.35397		3.27621	3.00181	2.05646	1.76896	1.29521	2.35397		1.70658	0.425382	2.65216	3.73036	2.7754
		108	1.43386	2.58487	1.51205	2.07198	1.68247	1.86575		0.96566	1.43897	1.52402	1.81313	1.6219	1.89369		2.15927	1.95741	1.95334	1.85853	1.87599	0.614347		3.22347	3.11307	2.97566	4.31371	1.7256	3.68156		3.40082	2.8965	2.37749	1.76202	1.35713	2.68272		3.40082	2.8965	2.37749	1.76202	1.35713	2.68272		1.93835	-0.0103436	2.57994	4.11496	2.76912
		114	1.36803	2.35336	1.12577	1.90809	1.51245	1.82802		1.2229	1.42724	1.39062	1.84772	1.66601	1.82359		2.04857	1.71208	2.1758	2.02494	2.21087	0.800803		3.21759	3.06147	2.67101	3.89538	1.78734	3.82738		3.1456	2.94204	2.28087	1.73115	1.62372	2.95201		3.1456	2.94204	2.28087	1.73115	1.62372	2.95201		2.11649	0.631281	2.52419	3.70969	3.66631
		120	1.13482	2.07802	1.09926	1.75557	1.42063	1.67484		0.908163	1.2928	1.29252	1.69338	1.53953	1.72461		1.55263	1.47728	1.8117	1.88492	1.7922	0.557511		3.09226	3.13029	2.84891	4.41906	2.27381	3.96632		2.91435	2.9077	2.42009	1.7904	1.86058	2.98376		2.91435	2.9077	2.42009	1.7904	1.86058	2.98376		1.98694	0.611882	2.90735	4.09357	3.31908
[truncated: 1 more columns]

## Sheet: Figure 3
Figure 3A
	PHH12h label (%)		Glucose				Glutamine				Pyruvate				Unlabeled
		Pyruvate	3.60369	0.86658	0.466667		6.22667	7.04404	0.31		5.48	12.6233	34.9933		84.6896	79.466	64.23
		Lactate	1.12989	2.72	3.21032		0.51	0.66	0.55		27.2806	40.3633	47.82		71.0795	56.2567	48.4197
		Alanine	0.106667	0.193333	0.1		0	0	0.653333		16.22	17.27	32.4667		83.9867	82.6067	66.78
		aKG	1.63476	0.73741	0.214		31.072	33.29	40.36		4.83315	4.81878	0.483952		62.4601	61.1538	58.9421
		Succinate	4.51528	0.887353	0		27.1225	29.895	10.011		7.265	4.10959	1.49235		61.0972	65.1081	88.4967
		Fumarate	0.675	0.9175	8.6775		16.9167	20.0545	24.3475		10.324	9.0384	21.5568		72.0843	69.9896	45.4182
Figure 3B
	% reative to William's E composition		PHH12h donor 1 24h culture				PHH12h donor 2 24h culture				LDM oh culture		HLC D20 24h culture				HC3X D20 24h culture
			116.843	114.504	126.023		103.138	101.25	107.657		100		25.8128	38.6577	45.7042		73.8175	48.7115	64.5584
			0.771004	3.32781	4.66018		72.1838	84.3699	87.222		100		97.7164	92.0076	85.8094		70.1507	58.2436	57.9174
			71.694	31.481	27.6723		86.4532	81.2109	76.5659		5.30718		57.5588	57.0589	44.1326		23.2986	28.1666	35.1538
			36.237	34.0783	39.0625		83.0699	90.386	54.9522		94.5035		39.8387	46.3827	34.5281		29.0668	31.1002	25.1319
			105.466	83.7491	85.9283		50.4778	42.8683	48.1125		3.81295		30.2087	32.2852	11.4557		8.71527	8.83216	8.68762
			54.0433	49.5405	50.8717		53.6301	52.6044	55.7032		44.5257		13.2464	14.3358	11.9171		11.6526	12.8014	11.7806
			58.0748	48.1716	49.2866		73.2929	69.9503	67.3642		44.2982		14.0293	16.0458	15.0659		13.9483	14.1882	13.7825
			48.1339	40.9374	41.1322		48.0411	48.092	49.4838		40.4072		5.92425	5.88097	5.7503		9.96443	10.4239	14.2209
			85.4146	44.8091	45.8324		37.5646	64.8452	44.5946		7.79009		8.05832	7.75894	7.84944		7.66796	8.01436	7.92917
			75.2018	61.5498	61.0589		52.8434	77.0605	47.5938		25.8084		24.2784	32.8358	19.6823		23.6364	20.6021	17.0352
Figure 3C
	% contribution from 13C leucine label			HLC D20				HC3X D20 -GLUC
			Pyruvate	0.636667	0.383295	0.573333		2.20333	3.02333	2.81305
			Lactate	0.476667	0.216667	0.453288		1.47319	1.56016	1.71667
			aKG	10.5369	10.39	11.212		7.0533	5.66	6.93669
			Succinate	11.945	12.7738	13.4337		18.2182	18.2525	18.6019
Figure 3D
	Relative expression (compared to LDM D20)
	G6PC		PHH 0h				HLC D20				HC3X D20
		WE	0.838547	1.26924	0.892215		0.19892	0.055806	0.070275		0.223224	0.241411	0.28077
		LDM					0.000637	0.017625	0.055976		0.015964	0.037969	0.016345
		AA1					0.194112	0.31592	0.016577		0.05586	0.069645	0.120572
		AA2					0.363736	0.499526	0.497222		0.351809	0.446571	0.691578
		AA3					0.702204	0.939281	0.522546		0.893143	1.41516	1.77887
	PEPCk		PHH 0h				HLC D20				HC3X D20
		WE	0.646187	0.76712	1.58669		0.004474	0.002416	0.005226		0.004473	0.002812	0.010421
		LDM					0.0091	0.001307	0.005332		0.001774	0.001398	0.002346
		AA1					0.013167	0.026224	0.03065		0.013249	0.008799	0.0093
		AA2					0.033032	0.035798	0.038607		0.020848	0.012141	0.016165
		AA3					0.17987	0.258283	0.334487		0.5114	0.079358	0.122514
Figure 3F
	Glucose uptake rate (ug/10 000 cells/h)		HLC D20				HLC D20 AA3				HLC D20 AA3 -GLUC				HC3X				HC3X -GLUC				HC3X AA3 -GLUC				PHH_12h
			0.979749	0.670171	1.06978		0.63321	0.487418	0.07921		0.034379	0.04271	0.040447		0.279972	0.729182	0.463118		-0.50179	-0.54601	-0.54797		-1.8756	-4.95563	-4.29276		-2.50042	-4.99334	-0.72228
Figure 3G
	Oxyge cconsumption rate (pmol/min/ug protein)
		time (min)	HLC D20							HLC D20 AA3							HC3X D20 AA3							PHH12 h Donor 2							PHH72 h Donor 1
		12	4.29905	7.82449	5.38847	6.06971	5.98373	5.18414		8.40708	10.002	8.71372	6.51816	6.82547	8.98236		8.48936	10.0696	8.40345	8.21167	6.45469	9.99078		26.502	18.2577	13.4628	12.952	9.6296	14.0536		3.57845	0.704812	5.88535	8.51332	5.26473	4.71973
		18	4.05756	7.29111	4.42434	6.33392	5.74419	4.81128		7.78443	9.85498	8.32575	6.74187	6.69794	8.54744		8.10197	10.2861	9.3426	8.92386	5.95674	10.0836		25.6298	17.0768	12.9947	12.7597	9.1911	13.7515		3.92675	0.833443	6.16275	9.008	5.80684	4.93717
		24	4.03397	7.3651	3.93955	6.56256	5.80806	5.11124		7.97418	9.41354	8.08629	6.69947	6.1422	8.15554		8.23202	10.165	8.12667	7.93697	5.90305	9.40473		24.9159	18.0374	12.8326	12.251	8.80602	13.3365		3.63944	1.10312	5.94953	8.43002	6.17277	5.31191
		30	4.03783	7.27558	3.17063	6.38377	5.53453	4.75888		7.38719	9.18621	7.79211	5.91212	6.23357	7.8675		7.94326	9.81784	8.0811	7.89646	4.99374	8.94225		24.6078	17.829	12.7405	11.8997	8.67047	13.2194		3.7477	1.18334	6.66168	8.70197	6.20436	4.83527
		42	2.25121	3.54056	1.80896	2.91437	2.37356	2.2241		3.95998	4.6095	4.10634	3.49598	3.51233	4.1272		4.49193	5.18143	4.27099	5.52106	0.797226	4.42469		10.36	4.40995	4.31239	3.92698	2.9772	5.21361		2.01689	0.490633	2.94317	4.18292	3.18271	2.37773
		48	2.19294	3.45322	1.92563	3.1035	2.29382	2.29796		4.09662	4.42368	3.6977	3.32527	3.79129	4.17447		3.43878	4.52177	3.5789	4.3538	0.028188	3.93526		10.9746	3.80059	4.34084	3.59991	2.96486	5.13196		2.37142	0.529837	3.24804	4.68622	3.65123	3.32306
		54	2.46837	3.82621	1.92882	3.2635	2.37816	2.46848		4.51335	4.88695	4.09639	3.61127	4.02231	4.57357		4.29072	4.73486	3.79071	4.47001	0.636471	3.7841		10.8845	4.0379	4.17541	3.37968	3.02998	4.6865		2.21852	0.624203	3.02332	4.89581	3.60401	2.67795
		60	2.60857	3.85253	1.8693	3.26459	2.85943	2.58284		4.59362	4.46669	3.63336	3.35166	4.39927	4.68034		4.13683	4.46636	3.87615	4.1718	-0.06376	3.29983		10.3781	3.92772	3.90038	3.07826	2.75598	4.13598		2.34459	0.642891	3.51733	5.02028	4.20296	3.57969
		72	13.1608	17.9266	1.76764	14.9817	13.0564	13.8597		9.36205	12.9875	11.0913	7.21788	7.3219	9.92885		12.7811	18.142	14.7186	12.0503	10.2881	18.2281		21.4258	16.9492	10.2077	8.66789	6.23314	14.9378		2.96814	0.770863	6.45869	10.1829	4.78191	4.93364
		78	11.9954	16.9543	1.8701	13.9431	12.1794	12.4869		9.60757	13.1937	10.347	7.03943	7.14872	9.69857		12.8604	16.4116	13.5608	12.8733	9.9395	17.9571		20.2107	16.6423	9.38657	7.59735	5.96222	13.5131		3.02575	0.872087	6.15317	10.0771	4.93622	5.20869
		84	11.3043	15.6071	1.67002	13.3835	11.2226	11.6004		9.27228	12.6492	9.61692	6.5692	6.19793	9.44225		13.0916	16.3102	12.6912	12.4266	9.3534	16.9497		19.3651	15.4164	9.56607	7.3996	6.07322	12.54		3.23256	1.19268	6.40301	10.2302	5.4311	5.64759
		90	10.3839	14.582	1.36437	12.5255	10.6	10.742		8.86783	12.0103	9.3358	6.31471	5.90263	8.76851		12.8489	15.7013	12.4562	12.956	10.1588	16.975		17.8266	14.2414	9.36398	6.5574	5.79371	11.766		2.86744	0.802902	5.30713	9.6347	4.77987	4.53924
		102	1.2449	2.35264	1.5648	1.8501	1.37157	1.7703		1.90078	2.41807	2.44843	1.82722	2.01628	3.10148		1.76971	1.81658	1.78269	2.34793	-1.278	1.16977		3.27621	3.00181	2.05646	1.76896	1.29521	2.35397		1.70658	0.425382	2.65216	3.73036	2.7754	2.60728
		108	1.43386	2.58487	1.51205	2.07198	1.68247	1.86575		2.2928	2.79228	2.72954	2.21561	2.26713	3.38858		1.79877	2.06707	1.79721	2.14433	-1.2484	0.964907		3.40082	2.8965	2.37749	1.76202	1.35713	2.68272		1.93835	-0.0103436	2.57994	4.11496	2.76912	2.68095
		114	1.36803	2.35336	1.12577	1.90809	1.51245	1.82802		2.21945	2.45886	2.51903	2.52131	2.33315	3.08368		1.90468	2.10414	1.49493	2.1683	-2.04711	1.39602		3.1456	2.94204	2.28087	1.73115	1.62372	2.95201		2.11649	0.631281	2.52419	3.70969	3.66631	2.8888
		120	1.13482	2.07802	1.09926	1.75557	1.42063	1.67484		1.63333	2.347	2.80733	2.32339	2.81712	3.59056		1.57603	1.73975	1.14825	1.89986	-1.50941	1.25722		2.91435	2.9077	2.42009	1.7904	1.86058	2.98376		1.98694	0.611882	2.90735	4.09357	3.31908	2.44672

## Sheet: Figure 4
Figure 4A
	Relative CYP3A4 expression (compared to LDM 2% DMSO D20
		LDM 2%DMSO	HLC					HC3X
			1.88663	0.315552	0.992327	0.805487		13.435	18.2688	10.38	21.0091
		AA3 2%DMSO
			9.00983	0.367867	0.739055	0.391118		8.05487	12.8712	44.8831	50.0731
		AA3 0.5%GLY
			4.40112	1.828	49.3819	30.2874		19.8465	0.975337	15.6781	31.9495
		AA3 1%GLY
			9.46655	3.92481	31.6184	33.6666		102.762	5.04836	10.9932	5.26459
		AA3 1.5%GLY
			4.94088	2.04262	31.7018	17.702		114.014	5.60034	4.09	4.40971
		AA3 2%GLY
			6.56015	241.688	99.2327	195.019		290.889	329.502	574.968	324.686
Figure 4B
	relative CYP3A4 expression (compared to LDM 2% DMSO D20)	LDM				GLY				SER				ALA				LEU				PRO				iLEU				ASP				VAL				MIX				AA3
		0.395779	1.20311	1.40111		73.8625	299.782	213.6		373.32	153.998	357.401		76.4672	46.9896	287.371		72.4412	65.9303	293.307		48.1769	22.5221	59.1895		22.5159	47.062	24.0236		1.46802	2.61438	1.31246		50.8533	59.0748	76.4937		1.40763	27.4221	22.5221		8.74533	7.46393	43.871
Figure 4C
	Relative CYP3A4 expression (compared to HLC LDM D20)	D20				D40				D50
	HLC-LDM	1.97793	0.315552	0.705487		106.634	146.275	29.3546		87.5186	105.295	56.3011
	HLC-AAGLY	241.688	99.2327	195.019		749.892	177.747	300.148		665.15	1189.01	524.024
	HC3X-AAGLY	290.889	329.502	324.686		1051.99	937.147	1164.8		1562.56	1769.41	1238.71
Figure 4D
	relative BFC metabolsiation (compared to PHH 0h)		PHH 0h				PHH 12h				HLC LDM D20				HLC LDM D40				HLC LDM D50				HLC AAGLY D20				HLC AAGLY D40				HLC AAGLY D50				HC3X LDM D20				HC3X AAGLY D20				HC3X AAGLY D40				HC3X AAGLY D50
			101.025	82.5131	116.462		9.94075	9.52396	13.8688		1.04363	0.975222	0.987941		4.46377	8.74263	7.64632		11.4142	6.11705	15.9657		5.30515	4.39985	6.06636		17.3716	0.955335	0		75.9059	21.1719	21.8483		1.9009	2.21569	2.50291		13.5398	11.6179	10.8677		91.111	105.714	91		143.333	136.667	101.19
Figure 4E
	IPA HLC LDM D20 vs PHH	pathway		negative log (p)
		Metabolism of xenobiotics by cytochrome P450		13.21
		Metabolic pathways		11.5
		Tyrosine metabolism		4.86
		Cys and met metabolism		4.52
		Val, leu and ile degradation		3.01
		Glycolysis/gluconeogenesis		2.96
		Carbon metaboplism		2.4
		PPAR signaling pathway		1.94
		AMPK signaling pathway		1.74
		Gly, ser, thr metabolism		1.7
Figure 4F
	IPA HLC LDM D20 vs HLC AAGLY D40	pathway		negative log (p)
		EIF2 Signaling		5.6
		Signaling by Rho Family GTPases		4.86
		ILK Signaling		4.24
		Mitochondrial Dysfunction		3.21
		mTOR Signaling		3.08
		Regulation of eIF4 and p70S6K Signaling		2.76
		Sirtuin Signaling Pathway		2.59
		Wnt/β-catenin Signaling		2.12
		Carbon metabolism		1.37
		AMPK Signaling		1.37
Figure 4H	Quadrant analysis		PPARα/RXRα signaling	PI3K/AKT signaling	Sirtuin signaling	PKA signaling	Regulation of eIF4 and p70SK	mTOR signaling	AMPK signaling	GP6 signaling	PTEN signaling	WNT signaling	p53 signaling	Mitochondrial dysfunction	Oxidative Phosphorylation	Integrin signaling	Urea Cycle	Apelin Liver signaling	Bile acid biosynthesis	Tight junction signaling	FXR/RXR activation	LXR/RXR activation	Leucine degradation	Isoleucine degradation	Valine degradation	Methionine degradation	Glycolysis
	negative log(P)	Q1	1.49	0.873	1.15	0.267	0.402	0.886	0	0.364	0	0	0.479	1.63	0	1.97	0	0.377	1.54	0.873	0	0	0	0	0	0	0
		Q2	0	0	0.488	1.58	4.3	2.62	2.42	2.26	1.95	1.82	1.67	0	0	2.57	0	1.26	0	0.839	0	0	0	0	0	0	0
		Q3	0	0.866	1.53	0	0	1.05	0	0.278	0.524	0.932	0	2.42	2.29	2.38	1.33	1.23	0.745	1.86	0.246	0.26	0	0	0	0	0
		Q4	0.764	0	1.57	0.71	0	0	0	1.18	0	0	0.262	0	0	0.309	0	0	0	0	6.12	5.22	1.15	0.971	0.87	0.827	0.754

## Sheet: Figure 5
Figure 5A
	Relative CYP3A4 expression	PHH 0h					HepG2				HepG2 AAGLY D10				HepG2 AAGLY D20				HepG2 AAGLY D30				HepG2 AAGLY D40
		0.701736	2.2084	2.34404	0.877396		7.30377e-05	0.000105	0.000107		0.009773	0.010209	0.009071		0.062241	0.06399	0.051958		0.492643	0.253042	0.322673		0.335372	0.506296	0.364438
Figure 5B
	Relative BFC metabolisation	PHH 0h				PHH 12h				HepG2				HepG2 AAGLY D30				HepG2 AAGLY D40
		101.025	82.5131	116.462		9.94075	9.52396	13.8688		2.983	3.991	0.955		52.34	49.688	62.334		55.987	49.114	52.339
Figure 5C		IPA HepG2 vs PHH	pathway		negative log (p)
			EIF2 Signaling		5.98
			Mitochondrial Dysfunction		4.47
			Oxidative Phosphorylation		4.29
			Sirtuin Signaling Pathway		3.36
			Glycolysis I		1.44
			Glyuconeogenesis		1.37
			PPAR Signaling		1.08
			mTOR Signaling		0.754
Figure 5D		IPA HepG2 vs HepG2 AAGLY D30	pathway		negative log (p)
			Base escision repair		3.34
			Cell cycle		2.994
			DNA replication		2.745
			Glycolysis/ Gluconeogenesis		1.982
			PPAR signaling pathway		1.877
			Metabolic pathways		1.71
			Pyrimidine metabolism		1.692
Figure 5F
	negative log(p)		PPAR Signaling	Sirtuin Signaling Pathway	cAMP-mediated signaling	FXR/RXR Activation	LXR/RXR Activation	Wnt/Ca+ pathway	NO and ROS	Oxidative Phosphorylation	Mitochondrial Dysfunction	a-Adrenergic Signaling	Role of NFAT in Cardiac Hypertrophy	CREB signaling in neurons	Retinoic acid Mediated Apoptosis Signaling	p53 Signaling	BER pathway	EIF2 Signaling	Sumoylation Pathway	Glycolysis		Mitotic Roles of Polo-Like Kinase	Cell Cycle Control of Chromosomal Replication	PI3K Signaling in B Lymphocytes	BMP signaling pathway	FGF Signaling	Phenylalanine Degradation I (Aerobic)	Leucine Degradation I	Isoleucine Degradation I	Valine Degradation I
		Q1	1.15	0.78	1.55	2.41	1.89	1.77	1.91	1.07	1.31	0	0.327	0.584	0.617	0.586	0	0	0.344	0.496		0	0	0	0	0.371	0	0	0	0
		Q2	0.334	0.867	0.968	0	0	0.747	0.272	1.92	3.08	3.42	2.98	2.33	2.32	2.2	0	0.6	0.59	0		0.0317	0.859	0.481	0.497	0.65	0	0	0	0
		Q3	0.267	1.43	0	0	0	0.0118	0	1.37	0.725	1.06	0.646	0.437	0.529	1.27	4.3	2.61	2.71	2.03		2.22	3.26	0	0	0	0	0.813	2.71	1.37
		Q4	1.36	1.14	0.269	2.05	2.09	0.719	0.315	1.31	0.964	0.573	0.273	0.281	0	1.26	0	0.279	0.553	0		0.713	0.759	1.99	1.52	1.41	1.87	1.52	1.33	1.23

## Sheet: Figure 6
Figure 6A
	Relative CYP3A4 expression		HepG2 CTL D30			HepG2 AA3 D30			HepG2 AAGLY D30			TSC1 CTL D30			TSC1 AAGLY D30			LKB1 CTL D30			LKB1 AAGLY D30			GCN2 CTL D30			GCN2 AAGLY D30			HepG2 AAGLY D30 RAPA
			0.901632	0.493325	1.60504	3.41435	2.6493	2.13704	706.532	829.22	492.716	1.33664	1.37994	1.29116	12242.5	9188.49	10395.1	0.048453	0.574715	0.976048	1005.08	1756.57	1762.25	1.60504	10.3863	6.53239	731.955	866.233	521.532	1.24356	1.30087	1.51359
Figure 6B
	Relative CYP3A4 expression		HLC d20				HC3X d20
		LDM	0.673983	0.719111	1.60691		1.26651	0.929715	0.803773
		AA3GLY	125.782	127.627	90.9364		49.9326	37.3199	85.2815
		AA3GLY RAPA GLY RAPA	8.51075	16.3462	2.55069		1.71103	0.430731	1.83383
Figure 6C
	Uncropped wetsern blot
		TSC1	2019-09-25					CYP3A4		2019-09-25							2020-09-25
				2020-09-25						2020-09-25
Figure 6D
		HDAC2	CREBBP	HNF4A	RXRA	NR3C1	YY1	NR1H3	HNF4G	CEBPB	PPARG	FOXA1	CEBPA	PGC-1α	HNF1A	GATA4	FOXA2	PROX1	NRF1	CREB1	KLF15
	negative log10 (p)	10.0482	9.87615	9.36051	9.05404	8.54821	8.54061	8.31876	7.88941	7.77469	7.66354	6.86012	6.61439	5.26922	5.19382	5.19044	4.66154	4.24949	5.86328	8.1261	3.06349
Figure 6E	Relative BFC metabolisation		PHH 0h			PHH 12h			HC6X LDM D40 H9			HC6X AAGLY D40 H9			HC6X AAGLY D50 H9			HC6X AAGLY -DOX D30 D40
			101.025	82.5131	116.462	9.94075	9.52396	13.8688	1.9127	1.1492	0.7351	57.3311	66.367	47.0928	62.1724	69.8522	59.8733	27.1677	14.887	17.551

## Sheet: Figure 7
Figure 7A				PHH1				PHH2				Hepatopac				HC6X LDM D40				HC6x AAGLY D40				HepG2 CTL D4				HepG2 AAGLY D32				HepaRG diff D7
		1-OH midazolam		5.4616	5.4616	6.48565		32.1454	37.373	0		23.2481	33.0328	45.6546		0	0	0		9.49724	21.826	28.5114		0	0	0		5.9655	7.1394	9.0214		2.73	1.771	3.423	3.962	2.814	3.199	3.584	2.443
		Dextrometrophan		15.8656	14.7	17.4198		107.239	100.763	0		0.562893	0.709843	0.971364		0	0	0		1.96362	0.535817	0.487771		0	0	0		0	0	0		0	0	0	0	0	0	0	0
		Tolbutamide		4.74361	4.10919	6.40242		0	0	0		0	0	0		0	0	0		0.04999	0.126734	0.091061		0	0	0		0.0596589	0.0500189	0.0525775		0	0	0	0	0	0	0	0
		Phenacetin		13.0105	12.349	13.6721		0	0	0		23.2278	32.98	47.2514		0	0	0		0.969207	0	0		0	0	0		1.014274 0.878029 0.925336				0.448	0.35	0.588	0.742	0.574	0.623	0.658	0.434
Figure 7B	IC50 single exposure
		APAP(mM)	H9 HLC LDM D40			H9 HLC AAGLY D40			H9 HC6X AAGLY D40			H9 HC6X AAGLY D50			BJ1 HC6X AAGLY D40			BJ1 HC6X AAGLY D50			HepG2 CTL D7			HepG2 AAGLY D30			HepG2 AAGLY D40			PHH 12h
			Mean	STDEV	N	Mean	STDEV	N	Mean	STDEV	N	Mean	STDEV	N	Mean	STDEV	N	Mean	STDEV	N	Mean	STDEV	N	Mean	STDEV	N	Mean	STDEV	N	Mean	STDEV	N
			No toxicity		6	No toxicity		6	12.06	0.42	6	9.911	1.006	6	12.04	0.52	6	8.659	1.567	6	no toxicity			11.92	1.181	6	12.04	0.52	6	13.33	1.496	6
		Amiodarone (uM)	No toxicity		6	No Toxicity			5.639	4.468	6	14.22	0.9717	6	8.506	1.688	6	11.61	2.433	6	no toxicity			11.92	1.181	6	12.04	0.52	6	9.119	0.657	6
		Rotenone (uM)	No toxicity		6	0.005394		6	0.008278		6	0.004204		6	0.002559		6	0.007501		6	No toxicity			0.0008833		6	0.002513		6	0.001284		6
Figure 7C	IC50/Cmax			HLC D40	HLC AAGLY D40	HC3X AAGLY D40	HC6x AAGLY D40	HC6X AAGLY D40 Remove DOX	HepG2 D7	HepG2 AAGLY D30
			Paracetamol	0.63	15.27	0.15	0.08	0.37	0.75	1.75
			Perhexiline	24.77	20.01	0.58	2.06	19.83	46.92	49.23
			Nefadazone	653.43	489.41	12.43	1.15	724.33	35.74	7.9
			Triglitazone	43.85	36.95	1.6	1.49	32.72	14.08	1.33
			Tolcapone	1.16	0.85	0.83	4.2	0.4	4.49	2.55
			Amiodarone	463.57	337.55	12.5	11.51	327.76	17.56	11.72
			Bosentan	500	84.82	20.81	32.19	500	24.05	18.18
			Ximelagatran	34.03	41.83	2438.67	1710.67	40.13	1496.67	1409.33
			Diclofenac	20.74	29.7	40.9	53.14	8.38	50.71	25.94
			Buspirone	1000	19100	120200	230400	1000	312200	76980
			Metformin	114.32	104.12	384.37	34165	81.23	61.24	1000
			Entacapone	1864	1355.33	102.87	55.08	2.64424e+06	260	144.8
			Proglitazone	198.28	322.75	1.11456e+06	40.61	902.69	26.78	1000
				DILI detected	DILI not detected	True negative	False positive
	CMAX 10 cut of		HLC LDM D40	2	7	4	0
			HLC AAGLY D40	1	8	4	0
			HC3X AAGLY D40	5	4	4	0
			HC6X AAGLY D40	6	3	4	0
			HC6X AAGLY D40 -DOX	3	6	4	0
			HepG2 CTL D7	2	7	4	0
			HepG2 AAGLY D30	4	5	4	0
	CMAX 20 cut of			DILI detected	DILI not detected	True negative	False positive
			HLC LDM D40	2	7	4	0
			HLC AAGLY D40	3	6	4	0
			HC3X AAGLY D40	7	2	4	0
			HC6X AAGLY D40	6	3	4	0
			HC6X AAGLY D40 -DOX	4	5	4	0
			HepG2 CTL D7	4	5	4	0
			HepG2 AAGLY D30	6	3	4	0

## Sheet: Supplementary Figure 1
Supplementary Figure 1A
OCT		HLC D0				HLC D4				HLC D12				HLC D20				PHH 0h
		0.576343	0.529242	0.595841		0.43407	0.496891	0.460094		0.000314	0.000514	0.000261		0.000326	0.000298	0.000417		0.000132	3.45e-05	1.68e-05	2.09e-05
NANOG		HLC D0				HLC D4				HLC D12				HLC D20				PHH 0h
		0.0880215	0.099029	0.094143		0.0386872	0.04263	0.056445		0.000528	0.000663	0.000415		0.000227	0.000282	0.000321		0.000516	0.00061	0.000711	0.00057
SOX17		HLC D0				HLC D4				HLC D12				HLC D20				PHH 0h
		5.70268e-05	4.83e-05	8.33e-05		0.0167233	0.025684	0.017458		0.004343	0.008579	0.003665		0.0006	0.000327	0.000463		0.000372	0.000283	0.000152	7.09e-05
CXCR4		HLC D0				HLC D4				HLC D12				HLC D20				PHH 0h
		0.000360428	0.000226	0.000454		0.07966	0.239318	0.139758		0.003186	0.001579	0.002289		0.000891	0.000574	0.000388		0.001663	0.000541	0.001423	7.09e-05
Supplementary Figure 1B
							Average	STDEV
	% in population	1	AB	92.6	APC+	AB	93.275	1.77271
				7.38	APC-	ISO	10.835
			Bare	1.38	APC+
				98.6	APC-
			ISO	28.8	APC+
				71.2	APC-
		2	AB	94.4	APC+
				5.6	APC-
			Bare	0.99	APC+
				99	APC-
			ISO	2.82	APC+
				97.5	APC-
		3	AB	95	APC+
				5.01	APC-
			Bare	1.5	APC+
				98.5	APC-
			ISO	5.49	APC+
				94.5	APC-
		4	AB	91.1	APC+
				8.87	APC-
			Bare	0.57	APC+
				99.4	APC-
			ISO	6.23	APC+
				93.8	APC-
Supplementary Figure 1C
HKII		HLC D0				HLC D4				HLC D12				HLC D20				PHH 0h
		0.0339369	0.021808	0.015282		0.0182116	0.044072	0.036499		0.009739	0.008071	0.032151		0.029977	0.023147	0.010259		0.000193	4.12e-05	0.00015	7.09e-05
PKM2		HLC D0				HLC D4				HLC D12				HLC D20				PHH 0h
		0.0693962	0.084964	0.082412		0.0649287	0.052702	0.024912		0.056917	0.063884	0.088714		0.05625	0.0668	0.055823		0.000456	0.003246	0.004562	0.001134
G6PC		HLC D0				HLC D4				HLC D12				HLC D20				PHH 0h
		2.27611e-06	1.39e-06	2.78e-06		2.27516e-06	2.78e-06	1.43e-06		6.85e-06	2.19e-05	0.000438		0.015931	0.07315	0.0061		0.135091	0.111801	0.079329	0.031283
FBP1		HLC D0				HLC D4				HLC D12				HLC D20				PHH 0h
		0.000219407	6.8e-05	8.78e-05		0.000175773	0.000146	7.94e-05		0.005737	0.004261	0.01413		0.025427	0.01488	0.012095		0.524858	0.899378	0.824162	0.364553
PEPCK		HLC D0				HLC D4				HLC D12				HLC D20				PHH 0h
		1.18968e-06	3.14e-07	1.28e-07		1.38912e-06	6.67e-07	2.78e-06		8.75e-07	4.31e-07	8.62e-07		0.00277	0.001678	0.000294		0.072351	0.144741	0.085503	0.03409
PKL		HLC D0				HLC D4				HLC D12				HLC D20				PHH 0h
		0.000475588	0.001037	0.000643		0.000355713	0.000178	0.000717		0.001759	0.000448	0.000711		0.002146	0.001395	0.000245		0.07237	0.145138	0.072594	0.03409
Supplementary Figure 1E
		PHH 0h					PHH 12h					PHH 36h					PHH 72h
	G6PC	0.803472	1.3768	1.26166	0.558071		0.039427	0.023073	0.064405	0.013886		0.012143	0.004751	0.002024	0.000868		0.020636	0.00964	0.002763	0.000434
	PEPCK	1.51149	1.2509	0.887594	0.350011		0.006726	0.001004	0.029096	0.00149		0.000454	0.000663	0.001673	0.000198		0.003031	0.003708	0.001554	0.000793
	HKII	1.69915	0.361938	1.31569	0.623221		6.28458	12.3361	10.4383	10.0374		3.02475	6.3064	5.24454	9.97154		7.07542	13.0395	9.0682	5.30303
	PKM2	0.19416	1.38158	1.94169	0.482572		20.9709	23.3332	37.3313	14.7109		14.1852	10.8252	11.2614	15.4006		15.6959	10.3483	6.54918	8.19824
	ALB	1.38237	0.706443	1.6023	0.308886		0.091008	0.125969	0.093179	0.588716		0.148666	0.076582	0.062723	0.229974		0.36353	0.180634	0.082764	0.517469
	CYP3A4	0.457785	1.44067	1.52916	0.572379		0.097988	0.62492	0.193143	0.137666		0.158191	0.129654	0.06011	0.103331		0.113184	0.155689	0.098669	0.059348
	AAT	1.07346	1.3354	1.19067	0.400471		1.55873	1.84327	1.60133	0.801442		1.46812	2.01066	2.34676	0.289126		1.28911	2.18976	0.464958	0.514296

## Sheet: Supplementary Figure 2
Supplementary Figure 2A
HNF6		HLC D0				HLC D4				HLC D12				HLC D20				PHH 0h
		0.00248765	0.001263	0.000836		0.00106569	0.000824	0.001065		0.000624	0.000985	0.000669		0.006497	0.007668	0.006759		0.053959	0.0229	0.039287	0.018142
HNF4A		HLC D0				HLC D4				HLC D12				HLC D20				PHH 0h
		0.000433704	3.28e-05	4.35e-05		0.00209766	0.014024	0.011041		0.023503	0.039173	0.028478		0.041406	0.059622	0.024586		0.024861	0.026223	0.024064	0.018093
CEBPa		HLC D0				HLC D4				HLC D12				HLC D20				PHH 0h
		0.00102511	0.001227	0.001126		0.0017566	0.002315	0.002459		0.08066	0.093687	0.08627		0.146706	0.204051	0.129677		0.044072	0.112111	0.194252	0.031523
HHEX		HLC D0				HLC D4				HLC D12				HLC D20				PHH 0h
		0.000199822	6.66e-05	0.000106		0.0276611	0.030841	0.022483		0.001146	0.003847	0.000829		0.000541	0.00819	0.004389		0.053253	0.04295	0.031524	0.111801
HNF1A		HLC D0				HLC D4				HLC D12				HLC D20				PHH 0h
		7.33892e-06	3.38e-06	4.76e-06		9.50422e-06	1.87e-06	0.0003		0.007599	0.007993	0.00842		0.009068	0.01418	0.009679		0.017506	0.062457	0.024757	0.018171
FOXA3		HLC D0				HLC D4				HLC D12				HLC D20				PHH 0h
		0.0100686	0.009746	0.014338		0.033843	0.047465	0.036096		0.023325	0.021627	0.02747		0.029791	0.036957	0.037865		0.06906	0.135278	0.107693	0.072569
PROX1		HLC D0				HLC D4				HLC D12				HLC D20				PHH 0h
		0.000888094	0.000565	0.000436		0.000577056	0.002717	0.001529		0.013792	0.008054	0.021212		0.030713	0.042837	0.023406		0.655197	0.537002	0.570777	0.145179
GATA4		HLC D0				HLC D4				HLC D12				HLC D20				PHH 0h
		0.000136388	5.21e-05	2.57e-05		0.0186588	0.044133	0.046488		0.037086	0.015272	0.015303		0.07448	0.058234	0.036121		0.060455	0.024298	0.018427	0.036285
Supplementary Figure 2E
		HLC D20				HC3X D20				HC3X -GLUC D20				PHH 12h
	HKII	1.43341	0.921115	0.645473		0.182541	0.148372	0.315539		0.232788	0.305933	0.13047		0.007874	0.001677	0.006097	0.002888
	PKM2	0.879278	1.07653	1.04419		0.313617	0.372439	0.311235		0.404603	0.569622	0.566865		0.002544	0.018099	0.025437	0.0036718
	G6PC	1.0593	0.646902	1.2938		0.427612	0.248682	0.468907		2.36735	3.42089	2.64061		39.0533	66.9204	61.3237	27.1254
	PEPCK	0.553673	0.146135	0.059571		7.20267	4.78338	5.05612		5.62437	12.257	6.93085		168.025	139.057	98.6694	38.909

## Sheet: Supplementary Figure 3
Supplementary Figure 3A
			Glucose				Glutamine					Pyruvate				Unlabeled
	Pyruvate labeling	HC3X D20 AA3 +GLC		31.7745	32.91	25.8		2.09333	2.44	1.49333		60.6073	56.3	59.0941		5.5249	8.34996	13.6126
		HC3X D20 AA3 -GLC		0	0	0		0.60441	0.603333	0.626667		1.32013	0.449955	23.0033		98.0755	98.9467	76.37
	Lactate labeling	HC3X D20 AA3 +GLC		21.7446	27.69	22.63		2.20667	0.446711	0.466667		60.96	56.6467	57.0933		15.0888	15.2166	19.81
		HC3X D20 AA3 -GLC		0	0	0		0.2445	0.213312	0.31		-0.06333	0.106667	8.41916		99.8188	99.68	91.2708
	aKG labeling	HC3X D20 AA3 +GLC		5.74455	7.44683	5.4596		23.2129	21.9629	24.4422		21.1438	15.1296	16.1937		49.8987	55.4606	53.9045
		HC3X D20 AA3 -GLC		0	0	0		11.4451	11.955	12.7244		11.9054	10.8033	-0.18635		76.6495	77.2417	87.462
	succinate labeling	HC3X D20 AA3 +GLC		6.78888	8.4175	5.9906		10.9711	12.3313	10.8539		16.6625	16.83	15.4834		65.5775	62.4212	67.672
		HC3X D20 AA3 -GLC		0	0	0		7.554	7.49825	7.93579		-0.24	0.09501	0.3225		92.686	92.4067	91.7417
Supplementary Figure 3B
		GLN													ALA													GLY													GLU
	Liver IF	2187.54	3830.74	834.724	2352.95	3013.81									2515.74	3492.31	988.999	1658.04	2658.22									793.779	726.372	432.522	529.713	761.91									478.204	729.785	431.672	378.983	527.814
	Serum	396.669	294.74	329.41	286.798	321.148	231.022	336.532	285.708	329.255	274.513	362.192	319.799	274.76	227.114	179.292	237.008	163.298	180.387	165.177	220.707	185.912	251.891	159.266	182.209	193.363	148.963	221.695	129.437	160.148	147.419	141.173	114.851	181.431	159.864	208.807	133.981	174.899	172.189	150.098	107.388	43.8692	40.6414	50.7099	34.1472	41.1623	79.1579	60.4256	65.6176
	William's E	1998.08													1010.21													666.045													305.852
	LDM	2797.73													40.0045													40.2025													38.0616
	AA3	2152.1													1567.68													1567.95													1566.38
Supplementary Figure 3C
		TOTAL
	Liver IF	7269.39
	Serum	1437.33
	William's E	7395.95
	LDM	3683.39
	AA3	22682.9
Supplementary Figure 3D
	HLC D20		D20				D20+AA3
		Gly	0.125661	0.094668	0.11591		0.711225	0.77124	0.7113
		Asp	0.050953	0.042729	0.044893		1.0412	1.5412	1.3336
		Ser	0.105724	0.083623	0.096569		0.87411	1.0648	0.77814
		Pro	0.030462	0.022346	0.055613		1.13665	1.6662	0.99611
		Ala	-0.09688	-0.07819	-0.01301		0.001451	0.45814	0.6501
		Leu	0.014497	0.005108	0.008944		1.26501	1.1662	1.1141
		Ile	0.48904	0.407656	0.429501		1.19115	1.10211	1.11251
		Val	0.017338	0.011869	0.018522		1.021	0.95101	0.112
	HC3X D20
			LDM				AA3
		Gly	0.265338	0.274302	0.35089		1.50832	1.6581	1.54913
		Asp	0.134864	0.133887	0.16523		3.5494	3.91709	4.76209
		Ser	0.383876	0.378278	0.486234		3.03655	3.58416	2.27395
		Pro	0.149175	0.148724	0.183895		2.5755	2.81622	3.29557
		Ala	0.087382	0.064272	0.038313		0.608287	0.55478	0.629768
		Leu	0.009787	0.009131	0.012615		0.832907	0.922629	1.19649
		Ile	0.26871	0.267828	0.320954		0.686991	0.745368	0.660469
		Val	0.018957	0.016127	0.022964		0.914363	0.997709	1.4727
Supplementary Figure 3E
		HLC D20 LDM				HLC D20 AA3				HC3X D20 LDM				HC3X D20 AA3				PHH 12h
	urea secretian	0.321761	0.168328	0.146495		1.07248	0.513761	0.927061		0.24004	0.148335	0.102736		0.522281	0.702297	1.76961		1.30773	1.27931	2.9909
[truncated: 121 more columns]

[truncated: 4 more sheets: Supplementary Figure 4, Supplementary Figure 5, Supplementary Figure 6, Supplementary Figure 7]
